# Supplementary material for: Genomic Predictors of Asthma Phenotypes and Treatment Response
Source: Front Pediatr. 2019 Feb 5;7:6. doi: 10.3389/fped.2019.00006 (PMC6370703; doi:10.3389/fped.2019.00006)
Supplement: Supplementary file 2 [file Table_2.XLS]

## Sheet: TableS2
Table S2. Summary results of the meta-analysis of asthma and allergic diseases published between 2016 and 2018.
Phenotypes	SNP	Chr. region a	Position b	Nearest gene(s)	Effect allele	OR c,d	p-value d	Reference
Asthma/hay fever/eczema/rhinitis	rs12743520	1p22	93037112	PIGX f	C	0.93 e	3.83 x 10-8 e	[1]
	rs301805	1p36	8481016	RERE g	G	0.96 e	6.43 x 10-9 e
	rs742230	1p36	25251424	RUNX3 g	A	0.96 e	1.02 x 10-8 e
	rs61816766	1q21	152319572	FLG-AS1	T	1.14 e	4.63 x 10-12 e
	rs61815704	1q21	152893891	IVL-SPRR2E f	C	1.14 e	5.16 x 10-9 e
	rs1214598	1q24	167426424	RP11-104L21.2 f	G	0.95 e	5.14 x 10-11 e
	rs10174949	2p25	8442248	LINC00299 g	G	0.94 e	1.70 x 10-16 e
	rs72823641	2q12	102936159	IL1RL1	T	0.89 e	1.58 x 10-27 e
	rs34290285	2q37	242698640	D2HGDH g	G	0.93 e	5.17 x 10-17 e
	rs4916533	3q29	196373582	LRRC33 f	C	0.93 e	1.66 x 10-8 e
	rs28393318	4p14	38784267	TLR10	A	0.92 e	2.14 x 10-19 e
	rs56267605	4q27	123363109	ADAD1-IL2 f	A	1.05 e	2.56 x 10-12 e
	rs6881270	5p13	35879095	IL7R	C	0.91 e	1.53 x 10-14 e
	rs7705653	5q22	110142816	TSLP	A	1.14 e	1.12 x 10-19 e
	rs1837253	5q22	110401872	TSLP	C	0.93 e	4.38 x 10-21 e
	rs2548992	5q31	131808668	C5orf56 g	G	1.10 e	4.54 x 10-10 e
	rs2706362	5q31	131925187	RAD50	T	1.06 e	3.75 x 10-11 e
	rs10074523	5q31	132060583	KIF3A	A	1.10 e	2.37 x 10-10 e
	rs9273374	6p21	32626614	HLA-DQB1-AS1	G	0.84 e	7.87 x 10-35 e
	rs6461503	7p21	20560996	ABCB5 f	C	1.05 e	3.19 x 10-10 e
	rs2136016	8q21	81300681	TPD52-ZBTB10	A	1.09 e	2.11 x 10-9 e
	rs9775039	9p24	6177453	IL33	G	1.18 e	4.42 x 10-22 e
	rs2169282	9p24	6350235	TPD52L3 f	G	1.09 e	1.80 x 10-10 e
	rs10795656	10p14	8595839	GATA3-CELF2	G	1.05 e	4.07 x 10-10 e
	rs12413578	10p14	9049253	SLC7A10 f	C	0.91 e	1.09 x 10-14 e
	rs61839660	10p15	6094697	IL2RA g	C	1.12 e	2.30 x 10-11 e
	rs7936070	11q13	76293527	LRRC32	G	1.08 e	2.81 x 10-28 e
	rs659529	11q23	111436896	LAYN	A	0.95 e	6.03 x 10-11 e
	rs10876864	12q13	56401085	SUOX f	A	1.05 e	1.41 x 10-13 e
	rs1059513	12q13	57489709	STAT6 g	T	0.92 e	7.65 x 10-13 e
	rs8008961	14q24	68752643	RAD51B g	C	1.05 e	1.24 x 10-8 e
	rs56062135	15q22	67455630	SMAD3 g	C	1.16 e	1.56 x 10-22 e
	rs36045143	16p13	11224966	CLEC16A	A	0.93 e	1.83 x 10-21 e
	rs869402	17q12	38068043	GSDMB g	T	1.12 e	4.15 x 10-17 e
	rs9911533	17q21	38775476	SMARCE1 f	T	0.92 e	9.70 x 10-16 e
	rs10414065	19q13	33721455	SLC7A10-CEBPA f	C	0.91 e	2.63 x 10-10 e
	rs2766664	20q13	52171241	RP4-724E16.2 f	G	1.08 e	8.07 x 10-11 e
	rs3208007	20q13	62322288	RTEL1 g	C	0.95 e	3.22 x 10-10 e
Asthma/hay fever/eczema	rs10883723	1p34	104225832	C10orf95-ACTR1A	C	1.03	1.60 x 10-8	[2]
	rs10033073	1p36	4775401	EVI5 f	G	1.04	1.20 x 10-10
	rs10876864	1p36	56401085	SUOX-IKZF4	G	1.047	1.40 x 10-19
	rs1057258	1p36	234115629	INPP5D f	C	1.045	1.40 x 10-10
	rs10174949	1q21	8442248	LINC00299 g	G	1.066	7.30 x 10-31
	rs10414065	1q21	33721455	SLC7A10-CEBPA f	C	1.098	6.10 x 10-18
	rs1048990	1q21	35761675	PSMA6	G	1.039	1.00 x 10-8
	rs10865050	1q21	102941311	IL18R1	G	1.13	7.00 x 10-61
	rs10663129	1q21	141321836	RASA2 f	ACT	1.042	1.10 x 10-13
	rs10486391	1q23	20376018	ITGB8	A	1.03	6.80 x 10-9
	rs10519067	1q24	61068347	RORA	G	1.055	9.30 x 10-13
	rs10068717	1q24	141494934	NDFIP1	T	1.042	4.80 x 10-15
	rs1064213	1q25	198950240	PLCL1	G	1.035	5.40 x 10-12
	rs10760123	1q42	123650534	PHF19-TRAF1 f	T	1.032	5.20 x 10-9
	rs11255968	2p14	8936162	GATA3-SFTA1P	C	1.09	7.70 x 10-9
	rs10910095	2p25	2510755	TNFRSF14-FAM213B f	G	1.042	2.70 x 10-8
	rs11169225	2q12	50345671	AQP2 f	A	1.045	1.20 x 10-11
	rs11204896	2q12	151796742	RORC	C	1.063	2.40 x 10-12
	rs111914382	2q13	38097001	FOXA1-TTC6	TG	1.036	8.10 x 10-9
	rs112401631	2q13	38764524	CCR7-SMARCE1	A	1.26	2.20 x 10-26
	rs1143633	2q13	113590467	IL1B	C	1.034	1.70 x 10-10
	rs11464691	2q22	38770641	CCR7-SMARCE1	TA	1.052	1.40 x 10-21
	rs1102705	2q33	172700868	FASLG-TNFSF18	G	1.058	3.10 x 10-10
	rs11236814	2q36	76343428	WNT11-LRRC32	A	1.068	4.00 x 10-14
	rs11255753	2q37	8605553	GATA3-SFTA1P	T	1.041	2.00 x 10-12
	rs10947428	2q37	33647058	ITPR3	C	1.046	3.50 x 10-13
	rs12470864	3p13	102926362	IL1RL2-IL18R1	A	1.057	4.20 x 10-26
	rs12551834	3p22	131613191	C9orf114-LRRC8A	G	1.058	3.00 x 10-9
	rs11652139	3q12	38149033	PSMD3	A	1.051	7.50 x 10-22
	rs12596613	3q13	11491007	RMI2-LITAF	C	1.032	6.10 x 10-9
	rs11644510	3q23	11277358	CLEC16A-RMI2	C	1.072	6.10 x 10-38
	rs12413578	3q27	9049253	GATA3-SFTA1P	C	1.095	1.30 x 10-27
	rs12365699	3q27	118743286	DDX6-CXCR5	G	1.061	5.10 x 10-18
	rs12440045	3q28	41782684	RTF1-ITPKA f	C	1.033	4.90 x 10-10
	rs12123821	3q28	152179152	RPTN-HRNR	T	1.111	6.80 x 10-17
	rs13088318	3q29	101242751	FAM172BP-TRMT10C f	A	1.031	8.60 x 10-9
	rs144829310	4p14	6208030	RANBP6-IL33	T	1.09	1.20 x 10-35
	rs13153019	4p16	176782218	LMAN2-RGS14 f	C	1.035	1.30 x 10-8
	rs13403656	4q24	112269127	BCL2L11-ANAPC1 f	A	1.045	2.20 x 10-8
	rs1444789	4q27	9064361	GATA3-SFTA1P	C	1.066	1.50 x 10-22
	rs13384448	4q27	228707862	CCL20-DAW1 f	T	1.042	2.80 x 10-12
	rs227275	5p13	103593898	MANBA f	C	1.034	3.70 x 10-11
	rs2228145	5p13	154426970	IL6R	C	1.038	4.30 x 10-13
	rs16922576	5p15	5064193	JAK2	C	1.036	3.20 x 10-10
	rs2507978	5p21	31351664	HLA-B-MICA	G	1.035	1.20 x 10-10
	rs17664743	5q22	50253897	C7orf72-IKZF1 f	A	1.042	6.20 x 10-11
	rs2104047	5q22	68754417	RAD51B g	T	1.042	1.60 x 10-13
	rs2070901	5q22	161185058	NDUFS2-FCER1G	T	1.039	1.30 x 10-11
	rs17607589	5q22	188402586	LPP	C	1.053	1.80 x 10-14
	rs1814576	5q23	110159879	SLC25A46-TSLP	C	1.121	1.40 x 10-22
	rs2025758	5q31	8841669	GATA3-SFTA1P	T	1.041	4.70 x 10-15
	rs2134814	5q31	90987512	BACH2	C	1.046	1.70 x 10-17
	rs250308	5q31	118684297	TNFAIP8 f	T	1.031	4.00 x 10-9
	rs150254607	5q31	123454110	IL2-IL21	ATAT	1.078	4.60 x 10-14
	rs2030030	5q31	187793833	BCL6-LPP-AS2	T	1.041	1.00 x 10-8
	rs1837253	5q34	110401872	SLC25A46-TSLP	C	1.07	1.60 x 10-31
	rs16903574	5q35	14610309	FAM105A	G	1.071	1.40 x 10-12
	rs2854001	6p21	31323012	HLA-B	A	1.059	1.20 x 10-19
	rs28895016	6p21	31574525	NCR3-AIF1	C	1.097	9.40 x 10-16
	rs2893907	6p21	64382359	ZNF365	C	1.031	1.80 x 10-9
	rs2910162	6p21	159909345	MIR3142-MIR146A f	G	1.033	2.50 x 10-9
	rs2988277	6p21	167431352	CD247	C	1.04	4.00 x 10-14
	rs34004019	6p22	32626403	HLA-DQA1-HLA-DQB1	A	1.101	3.80 x 10-52
	rs2766678	6q15	52208356	ZNF217	G	1.057	5.00 x 10-18
	rs34290285	6q21	242698640	D2HGDH g	G	1.082	4.00 x 10-33
	rs301806	6q22	8482078	RERE g	T	1.048	1.80 x 10-20
	rs3091307	6q23	131989136	RAD50-IL13	G	1.062	3.60 x 10-21
	rs343478	6q25	6051399	RANBP6-IL33	G	1.033	2.60 x 10-10
	rs3097670	6q27	33046752	HLA-DPA1	G	1.064	7.70 x 10-12
	rs35469349	7p12	128294709	PTPRK f	A	1.037	2.30 x 10-10
	rs4090390	7p15	173146921	TNFSF18-TNFSF4	A	1.048	1.30 x 10-15
	rs3787184	7p21	50157837	NFATC2	A	1.049	1.10 x 10-12
	rs3540	7p21	91045408	IQGAP1 f	G	1.036	3.30 x 10-11
	rs3749833	7q11	131799626	C5orf56 g	C	1.039	3.30 x 10-11
	rs4296977	8q21	77018542	GSAP f	C	1.055	2.10 x 10-13
	rs4145717	8q24	123316076	ADAD1	T	1.059	9.20 x 10-27
	rs4747846	9p24	6074451	IL2RA g	C	1.036	1.00 x 10-11
	rs4801001	9p24	52336175	DYNAP-RAB27B f	T	1.031	5.90 x 10-9
	rs479844	9p24	65551957	AP5B1-OVOL1	G	1.038	1.60 x 10-13
	rs4574025	9q33	60009814	TNFRSF11A f	T	1.03	6.80 x 10-9
	rs4671601	9q34	64836267	LOC339807 f	C	1.039	8.80 x 10-9
	rs4943794	10p14	41173408	FOXO1 f	C	1.043	7.20 x 10-12
	rs5758343	10p14	41816652	TEF-TOB2 f	A	1.048	4.80 x 10-14
	rs55726902	10p14	48196982	HDAC7 f	G	1.051	2.60 x 10-16
	rs55646091	10p14	76299431	WNT11-LRRC32	A	1.179	2.30 x 10-40
	rs5029937	10p14	138195151	TNFAIP3	G	1.081	2.40 x 10-8
	rs519973	10p14	187633268	BCL6-LPP-AS2	A	1.034	4.50 x 10-10
	rs5743618	10p15	38798648	TLR1	C	1.1	3.30 x 10-58
	rs56375023	10p15	67448363	SMAD3 g	A	1.073	8.20 x 10-32
	rs56129466	10q21	128158189	KIRREL3-AS3-ETS1	A	1.047	1.90 x 10-13
	rs4848612	10q24	112388538	BCL2L11-ANAPC1 f	A	1.038	2.30 x 10-10
	rs6461503	11q13	20560996	ITGB8-ABCB5	T	1.039	1.70 x 10-14
	rs61192126	11q13	72394852	LINC00870-RYBP f	T	1.037	8.90 x 10-11
	rs59593577	11q13	95425526	SESN3-FAM76B f	C	1.053	1.60 x 10-11
	rs60946162	11q13	188133336	LPP	T	1.041	8.60 x 10-15
	rs61839660	11q21	6094697	IL2RA g	T	1.08	4.40 x 10-19
	rs6011033	11q23	62322699	RTEL1 g	G	1.047	3.50 x 10-14
	rs63406760	11q23	123742692	C12orf65-CDK2AP1	T	1.047	3.00 x 10-13
	rs61816761	11q24	152285861	FLG	A	1.224	7.40 x 10-21
	rs6776757	12q13	33069091	GLB1	G	1.033	3.10 x 10-10
	rs1059513	12q13	57489709	STAT6 g	T	1.084	1.00 x 10-22
	rs6594499	12q13	110470137	WDR36-CAMK4	C	1.075	4.60 x 10-46
	rs6489785	12q13	121363724	SPPL3-HNF1A-AS1 f	T	1.043	1.60 x 10-15
	rs6977955	12q24	28156887	JAZF1 f	T	1.046	7.10 x 10-13
	rs6869502	12q24	110166083	SLC25A46-TSLP	T	1.079	6.40 x 10-29
	rs697852	12q24	226914734	ITPKB f	A	1.041	1.60 x 10-9
	rs6990534	13q14	128814091	MYC	A	1.042	6.40 x 10-14
	rs7130753	13q22	111470567	LAYN-SIK2 f	C	1.045	7.00 x 10-15
	rs71368508	14q13	4521473	SMTNL2-ALOX15 f	C	1.124	2.00 x 10-9
	rs7137828	14q21	111932800	ATXN2 f	T	1.033	2.20 x 10-10
	rs7207591	14q24	40414862	STAT5B f	A	1.038	1.40 x 10-9
	rs72033857	14q24	167390671	RNASET2-MIR3939 f	C	1.057	1.20 x 10-9
	rs7214661	14q32	43430696	MAP3K14-ARHGAP27 f	G	1.032	1.20 x 10-8
	rs73205303	15q15	36467830	RUNX1 f	A	1.044	7.90 x 10-10
	rs72782676	15q22	9032555	GATA3-SFTA1P	C	1.303	3.20 x 10-11
	rs74847330	15q22	143831599	KYNU-ARHGAP15 f	A	1.048	1.80 x 10-9
	rs740474	15q26	140925362	DIAPH1	C	1.034	5.60 x 10-11
	rs75557865	16p13	121652141	SLC15A2 f	G	1.029	1.60 x 10-8
	rs7512552	16p13	150265704	C1orf54-MRPS21	C	1.031	1.40 x 10-9
	rs7714574	17p13	40492655	DAB2-PTGER4	T	1.032	5.90 x 10-10
	rs7936323	17q12	76293758	WNT11-LRRC32	A	1.088	2.20 x 10-63
	rs760805	17q21	25251923	RUNX3 g	T	1.038	6.40 x 10-13
	rs76167968	17q21	35681738	SFPQ-ZMYM4 f	T	1.056	1.30 x 10-8
	rs7717955	17q21	35862841	IL7R	C	1.073	9.10 x 10-36
	rs76081789	17q21	44846426	SIK1 f	T	1.065	1.30 x 10-8
	rs7824394	17q21	81292599	MIR5708-ZBTB10	A	1.05	3.50 x 10-20
	rs80064395	17q21	196372546	FBXO45-CEP19	C	1.07	1.60 x 10-12
	rs921650	18q21	38069076	GSDMB g	A	1.059	5.70 x 10-30
	rs848	18q21	131996500	IL13	A	1.068	1.50 x 10-24
	rs9259819	19q13	29893575	HLA-J	G	1.036	2.40 x 10-9
	rs9323612	20q13	75968608	JDP2-BATF f	A	1.032	8.60 x 10-9
	rs9372120	20q13	106667535	ATG5 f	G	1.042	4.20 x 10-11
	rs9383820	20q13	157419508	ARID1B f	C	1.037	1.20 x 10-8
	rs9889262	21q22	47398070	ZNF652	A	1.043	9.70 x 10-16
	rs9573092	21q22	73627275	PIBF1-KLF5 f	A	1.03	2.70 x 10-8
	rs9989163	22q13	103235012	RCOR1-TRAF3 f	A	1.029	1.90 x 10-8
a Chromosomal region; b Positions based on GRCh37/hg19 build; c Odds ratio for the effect alleles; d Association results of the meta-analysis; e Association results of the discovery phase; f Novel locus (no previous evidence of association with asthma); g Loci indentified by both studies. 1. Zhu Z, Lee PH, Chaffin MD, Chung W, Loh PR, Lu Q, et al. A genome-wide cross-trait analysis from UK Bioban…
