# Supplementary material for: Genomic Predictors of Asthma Phenotypes and Treatment Response
Source: Front Pediatr. 2019 Feb 5;7:6. doi: 10.3389/fped.2019.00006 (PMC6370703; doi:10.3389/fped.2019.00006)
Supplement: Supplementary file 3 [file Table_3.xls]

## Sheet: TableS3
Table S3. Summary of the omics studies except for genomics published between 2016 and 2018.
Type of study	Trait	Definition of asthma	Phenotype tested	Strategy (sample type)	Population	Age group	Sample size (cases/controls)	Reference
EWAS	Asthma susceptibility	Physician diagnosis/symptoms/use of medication	Asthma status/symptoms	DNA microarray (blood)	Caucasian	Children	3,751 (842/2,909)	[1]
	Asthma susceptibility	Physician diagnosis	Asthma status	DNA microarray (nasal brushing)	Caucasian	Children	58 (29/29)	[2]
	Asthma susceptibility	Physician diagnosis/symptoms/use of medication	Asthma status	DNA microarray (blood)	Caucasian	Children	4,904 (655/4,249)	[3]
Metabolomics	Asthma susceptibility	Physician diagnosis/symptoms/use of medication	Asthma status	LC-MS (blood)	Latino	Children	100 (50/50)	[4]
	Asthma susceptibility	Self-reported/clinical records	Asthma severity	LC-HRMS (blood)	NA	Adults	76 (54/22)	[5]
	Asthma susceptibility	Physician diagnosis/exacerbations/symptoms	Asthma severity	LC-MS (blood)	Latino	Children	380	[6]
	Overlap with other diseases	Physician diagnosis/symptoms/use of medication	COPD/asthma severity	NMR spectroscopy (exhaled breath condensate)	NA	Adults	75	[7]
	Asthma susceptibility	Physician diagnosis/use of medication	Asthma status	MS (blood)	NA	Children	237 (46/191)	[8]
	Asthma susceptibility	Physician diagnosis/symptoms	Age of asthma-onset	UPLC-mass spectrometry (urine)	Caucasian	Children	45 (32/13)	[9]
	Asthma susceptibility	Physician diagnosis	Asthma status	Flow cytometry, fluorescence imaging (BAL fluid)	NA	Adults	20 (11/9)	[10]
	Asthma susceptibility	Physician diagnosis/symptoms/use of medication	Asthma status	NMR spectroscopy (urine)	Asian	Children	60 (30/30)	[11]
Metagenomics	Asthma susceptibility	Physician diagnosis	Asthma severity	V3-V5 16S rRNA sequencing (sputum)	Caucasian	Adults	56 (44/12)	[12]
	Asthma treatment response	Lung function	Atopic asthma status	V4 16S rRNA sequencing (oral wash, bronchial brushing)	NA	Adults	84 (63/21)	[13]
	Asthma susceptibility	Physician diagnosis	Asthma severity/inflammatory type	V3-V5 16S rRNA sequencing (sputum)	Asian	Adults	64 (49/15)	[14]
	Asthma treatment response	Symptoms	Asthma status	V1-V3 16S rRNA sequencing (BAL fluid)	Caucasian	Young adults	19 (13/6)	[15]
	Asthma susceptibility	NA	Asthma status	V4 16S rRNA sequencing (feces)	Caucasian	Children	690	[16]
Multiomics	Asthma susceptibility	Physician diagnosis/use of medication	Asthma status	DNA microarray (genotyping, methylation), RNA-seq (bronchial brushing)	Mixed (African American, Caucasian, Other)	Adults	85 (58/27)	[17]
	Gene-environment interactions	Physician diagnosis/symptoms	Asthma status, asthma-intermediate phenotypes, cytokine levels	DNA microarray (genotyping, methylation), immunoassay, RNA microarray (blood)	Latino	Children	1,127 (618/509)	[18]
	Gene-environment interactions	Physician diagnosis/symptoms	Smoking status	Aptamer-based proteomics assay, RNA microarray (blood, bronchial biopsies, bronchial brushing, sputum)	Caucasian	Adults	88 (70/18)	[19]
	Gene-environment interactions	Physician diagnosis/use of medication	Asthma status	ChIP-seq, RNA-seq (blood)	Caucasian	Children	48 (32/16)	[20]
	Asthma susceptibility	Physician diagnosis/exacerbations/symptoms	FEV1, FEV1/FVC	DNA microarray, RNA microarray, mass spectrometry (blood)	Latino	Children	325	[21]
Proteomics	Asthma susceptibility	Physician diagnosis	Asthma subtypes	HPLC/LC-MS (blood, sputum)	Asian	Adults	117 (87/30)	[22]
	Overlap among asthma and allergic diseases	NA	Pulmonary disease status	Immunoblotting, LC-MS (BAL fluid)	Caucasian	Children	12 (6/6)	[23]
Transcriptomics	Gene-environment interactions	Physician diagnosis/symptoms	Asthma severity	RNA microarray (blood)	Caucasian	Adults	498 (411/87)	[24]
	Gene-environment interactions	Physician diagnosis/symptoms	Asthma severity	RNA microarray (sputum)	Caucasian	Adults	418	[25]
	Asthma susceptibility	Several definitions (lung function, symptoms	Asthma severity	RNA microarray (BAL fluid, bronchial brushing)	Caucasian	Adults	65 (46/19)	[26]
	Overlap among asthma and allergic diseases	Physician diagnosis	CARAS status	RNA microarray (blood)	Asian	Adults	6	[27]
	Asthma susceptibility	Physician diagnosis	Asthma status	RNA microarray (blood)	Mixed (African American/Caucasian/Latino)	Children	99	[28]
	Asthma treatment response	Physician diagnosis	Change in FEV1	RNA microarray (blood)	Caucasian	Children	95 (48/47)	[29]
	Asthma susceptibility	Uncontrolled asthmaa	Asthma status	RNA-seq (bronchial brushing)	Caucasian	Adults	NA	[30]
	Asthma susceptibility	Physician diagnosis	Asthma severity	RNA microarray (blood)	Asian	Children	144 (133/11)	[31]
a Asthma Control Questionnaire score≥1.5. BAL: bronchoalveolar lavage; CARAS: combined allergic rhinitis and asthma syndrome; ChIP-seq: chromatin immunoprecipitation sequencing; COPD: chronic obstructive pulmonary disease; FEV1: forced expiratory volume in 1 second; FVC: forced vital capacity; HPLC: high performance liquid chromatography; LC-HRMS: liquid chromatography-high-resolution mass spectr…
